# Supplementary material for: Revisiting miRNA Association with Melanoma Recurrence and Metastasis from a Machine Learning Point of View
Source: Int J Mol Sci. 2022 Jan 24;23(3):1299. doi: 10.3390/ijms23031299 (PMC8836065; doi:10.3390/ijms23031299)
Supplement: Supplementary file 1 [file ijms-23-01299-s001.zip]

Archive with 1 entries (1 files):
- ijms-1568477-supplementary.pdf
